# Supplementary material for: Transition from freshwater to seawater reshapes the skin-associated microbiota of Atlantic salmon
Source: Sci Rep. 2016 Jan 25;6:19707. doi: 10.1038/srep19707 (PMC4726331; doi:10.1038/srep19707)
Supplement: Supplementary Tables [file srep19707-s2.xls]

## Sheet: Table S1
Transition from freshwater to seawater reshapes the skin-associated microbiota of Atlantic salmon
Jep Lokesh, Viswanath Kiron
Supplementary Table S1:Details of primers and the read statistics.
Sample_Id	IonXpress_Barcode	Forward primer (5’-3’)	Reverse primer (5’-3’)	Number of quality_filtered_reads
FW.1	IonXpress_1_CTAAGGTAAC	CCATCTCATCCCTGCGTGTCTCCGACTCAGCTAAGGTAACGATGTGCCAGCMGCCGCGGTAA	CCTCTCTATGGGCAGTCGGTGATGGACTACHVGGGTWTCTAAT	64499
FW.2	IonXpress_2_TAAGGAGAAC	CCATCTCATCCCTGCGTGTCTCCGACTCAGTAAGGAGAACGATGTGCCAGCMGCCGCGGTAA	CCTCTCTATGGGCAGTCGGTGATGGACTACHVGGGTWTCTAAT	27962
FW.3	IonXpress_3_AAGAGGATTC	CCATCTCATCCCTGCGTGTCTCCGACTCAGAAGAGGATTCGATGTGCCAGCMGCCGCGGTAA	CCTCTCTATGGGCAGTCGGTGATGGACTACHVGGGTWTCTAAT	35527
FW.4	IonXpress_4_TACCAAGATC	CCATCTCATCCCTGCGTGTCTCCGACTCAGTACCAAGATCGATGTGCCAGCMGCCGCGGTAA	CCTCTCTATGGGCAGTCGGTGATGGACTACHVGGGTWTCTAAT	30274
FW.5	IonXpress_5_CAGAAGGAAC	CCATCTCATCCCTGCGTGTCTCCGACTCAGCAGAAGGAACGATGTGCCAGCMGCCGCGGTAA	CCTCTCTATGGGCAGTCGGTGATGGACTACHVGGGTWTCTAAT	39802
FW.6	IonXpress_6_CTGCAAGTTC	CCATCTCATCCCTGCGTGTCTCCGACTCAGCTGCAAGTTCGATGTGCCAGCMGCCGCGGTAA	CCTCTCTATGGGCAGTCGGTGATGGACTACHVGGGTWTCTAAT	32499
FW.7	IonXpress_7_TTCGTGATTC	CCATCTCATCCCTGCGTGTCTCCGACTCAGTTCGTGATTCGATGTGCCAGCMGCCGCGGTAA	CCTCTCTATGGGCAGTCGGTGATGGACTACHVGGGTWTCTAAT	37476
FW.8	IonXpress_8_TTCCGATAAC	CCATCTCATCCCTGCGTGTCTCCGACTCAGTTCCGATAACGATGTGCCAGCMGCCGCGGTAA	CCTCTCTATGGGCAGTCGGTGATGGACTACHVGGGTWTCTAAT	28437
FW.9	IonXpress_9_TGAGCGGAAC	CCATCTCATCCCTGCGTGTCTCCGACTCAGTGAGCGGAACGATGTGCCAGCMGCCGCGGTAA	CCTCTCTATGGGCAGTCGGTGATGGACTACHVGGGTWTCTAAT	33146
FW.10	IonXpress_10_CTGACCGAAC	CCATCTCATCCCTGCGTGTCTCCGACTCAGCTGACCGAACGATGTGCCAGCMGCCGCGGTAA	CCTCTCTATGGGCAGTCGGTGATGGACTACHVGGGTWTCTAAT	29572
SW.1W.1	IonXpress_11_TCCTCGAATC	CCATCTCATCCCTGCGTGTCTCCGACTCAGTCCTCGAATCGATGTGCCAGCMGCCGCGGTAA	CCTCTCTATGGGCAGTCGGTGATGGACTACHVGGGTWTCTAAT	42195
SW.1W.2	IonXpress_12_TAGGTGGTTC	CCATCTCATCCCTGCGTGTCTCCGACTCAGTAGGTGGTTCGATGTGCCAGCMGCCGCGGTAA	CCTCTCTATGGGCAGTCGGTGATGGACTACHVGGGTWTCTAAT	48802
SW.1W.3	IonXpress_13_TCTAACGGAC	CCATCTCATCCCTGCGTGTCTCCGACTCAGTCTAACGGACGATGTGCCAGCMGCCGCGGTAA	CCTCTCTATGGGCAGTCGGTGATGGACTACHVGGGTWTCTAAT	37843
SW.1W.4	IonXpress_14_TTGGAGTGTC	CCATCTCATCCCTGCGTGTCTCCGACTCAGTTGGAGTGTCGATGTGCCAGCMGCCGCGGTAA	CCTCTCTATGGGCAGTCGGTGATGGACTACHVGGGTWTCTAAT	43269
SW.1W.5	IonXpress_15_TCTAGAGGTC	CCATCTCATCCCTGCGTGTCTCCGACTCAGTCTAGAGGTCGATGTGCCAGCMGCCGCGGTAA	CCTCTCTATGGGCAGTCGGTGATGGACTACHVGGGTWTCTAAT	37829
SW.1W.6	IonXpress_16_TCTGGATGAC	CCATCTCATCCCTGCGTGTCTCCGACTCAGTCTGGATGACGATGTGCCAGCMGCCGCGGTAA	CCTCTCTATGGGCAGTCGGTGATGGACTACHVGGGTWTCTAAT	36449
SW.1W.7	IonXpress_17_TCTATTCGTC	CCATCTCATCCCTGCGTGTCTCCGACTCAGTCTATTCGTCGATGTGCCAGCMGCCGCGGTAA	CCTCTCTATGGGCAGTCGGTGATGGACTACHVGGGTWTCTAAT	38958
SW.1W.8	IonXpress_18_AGGCAATTGC	CCATCTCATCCCTGCGTGTCTCCGACTCAGAGGCAATTGCGATGTGCCAGCMGCCGCGGTAA	CCTCTCTATGGGCAGTCGGTGATGGACTACHVGGGTWTCTAAT	33037
SW.1W.9	IonXpress_19_TTAGTCGGAC	CCATCTCATCCCTGCGTGTCTCCGACTCAGTTAGTCGGACGATGTGCCAGCMGCCGCGGTAA	CCTCTCTATGGGCAGTCGGTGATGGACTACHVGGGTWTCTAAT	39781
SW.1W.10	IonXpress_20_CAGATCCATC	CCATCTCATCCCTGCGTGTCTCCGACTCAGCAGATCCATCGATGTGCCAGCMGCCGCGGTAA	CCTCTCTATGGGCAGTCGGTGATGGACTACHVGGGTWTCTAAT	43232
SW.2W.1	IonXpress_21_TCGCAATTAC	CCATCTCATCCCTGCGTGTCTCCGACTCAGTCGCAATTACGATGTGCCAGCMGCCGCGGTAA	CCTCTCTATGGGCAGTCGGTGATGGACTACHVGGGTWTCTAAT	43564
SW.2W.2	IonXpress_22_TTCGAGACGC	CCATCTCATCCCTGCGTGTCTCCGACTCAGTTCGAGACGCGATGTGCCAGCMGCCGCGGTAA	CCTCTCTATGGGCAGTCGGTGATGGACTACHVGGGTWTCTAAT	34278
SW.2W.3	IonXpress_23_TGCCACGAAC	CCATCTCATCCCTGCGTGTCTCCGACTCAGTGCCACGAACGATGTGCCAGCMGCCGCGGTAA	CCTCTCTATGGGCAGTCGGTGATGGACTACHVGGGTWTCTAAT	31832
SW.2W.4	IonXpress_24_AACCTCATTC	CCATCTCATCCCTGCGTGTCTCCGACTCAGAACCTCATTCGATGTGCCAGCMGCCGCGGTAA	CCTCTCTATGGGCAGTCGGTGATGGACTACHVGGGTWTCTAAT	38561
SW.2W.5	IonXpress_25_CCTGAGATAC	CCATCTCATCCCTGCGTGTCTCCGACTCAGCCTGAGATACGATGTGCCAGCMGCCGCGGTAA	CCTCTCTATGGGCAGTCGGTGATGGACTACHVGGGTWTCTAAT	39922
SW.2W.6	IonXpress_26_TTACAACCTC	CCATCTCATCCCTGCGTGTCTCCGACTCAGTTACAACCTCGATGTGCCAGCMGCCGCGGTAA	CCTCTCTATGGGCAGTCGGTGATGGACTACHVGGGTWTCTAAT	42302
SW.2W.7	IonXpress_27_AACCATCCGC	CCATCTCATCCCTGCGTGTCTCCGACTCAGAACCATCCGCGATGTGCCAGCMGCCGCGGTAA	CCTCTCTATGGGCAGTCGGTGATGGACTACHVGGGTWTCTAAT	48820
SW.2W.8	IonXpress_28_ATCCGGAATC	CCATCTCATCCCTGCGTGTCTCCGACTCAGATCCGGAATCGATGTGCCAGCMGCCGCGGTAA	CCTCTCTATGGGCAGTCGGTGATGGACTACHVGGGTWTCTAAT	46780
SW.2W.9	IonXpress_29_TCGACCACTC	CCATCTCATCCCTGCGTGTCTCCGACTCAGTCGACCACTCGATGTGCCAGCMGCCGCGGTAA	CCTCTCTATGGGCAGTCGGTGATGGACTACHVGGGTWTCTAAT	37163
SW.4W.1	IonXpress_31_TCCAAGCTGC	CCATCTCATCCCTGCGTGTCTCCGACTCAGTCCAAGCTGCGATGTGCCAGCMGCCGCGGTAA	CCTCTCTATGGGCAGTCGGTGATGGACTACHVGGGTWTCTAAT	65823
SW.4W.2	IonXpress_32_TCTTACACAC	CCATCTCATCCCTGCGTGTCTCCGACTCAGTCTTACACACGATGTGCCAGCMGCCGCGGTAA	CCTCTCTATGGGCAGTCGGTGATGGACTACHVGGGTWTCTAAT	61592
SW.4W.3	IonXpress_33_TTCTCATTGAAC	CCATCTCATCCCTGCGTGTCTCCGACTCAGTTCTCATTGAACGATGTGCCAGCMGCCGCGGTAA	CCTCTCTATGGGCAGTCGGTGATGGACTACHVGGGTWTCTAAT	52470
SW.4W.4	IonXpress_34_TCGCATCGTTC	CCATCTCATCCCTGCGTGTCTCCGACTCAGTCGCATCGTTCGATGTGCCAGCMGCCGCGGTAA	CCTCTCTATGGGCAGTCGGTGATGGACTACHVGGGTWTCTAAT	55478
SW.4W.5	IonXpress_35_TAAGCCATTGTC	CCATCTCATCCCTGCGTGTCTCCGACTCAGTAAGCCATTGTCGATGTGCCAGCMGCCGCGGTAA	CCTCTCTATGGGCAGTCGGTGATGGACTACHVGGGTWTCTAAT	57076
SW.4W.6	IonXpress_36_AAGGAATCGTC	CCATCTCATCCCTGCGTGTCTCCGACTCAGAAGGAATCGTCGATGTGCCAGCMGCCGCGGTAA	CCTCTCTATGGGCAGTCGGTGATGGACTACHVGGGTWTCTAAT	43086
SW.4W.7	IonXpress_37_CTTGAGAATGTC	CCATCTCATCCCTGCGTGTCTCCGACTCAGCTTGAGAATGTCGATGTGCCAGCMGCCGCGGTAA	CCTCTCTATGGGCAGTCGGTGATGGACTACHVGGGTWTCTAAT	49992
SW.4W.8	IonXpress_38_TGGAGGACGGAC	CCATCTCATCCCTGCGTGTCTCCGACTCAGTGGAGGACGGACGATGTGCCAGCMGCCGCGGTAA	CCTCTCTATGGGCAGTCGGTGATGGACTACHVGGGTWTCTAAT	57385
SW.4W.9	IonXpress_39_TAACAATCGGC	CCATCTCATCCCTGCGTGTCTCCGACTCAGTAACAATCGGCGATGTGCCAGCMGCCGCGGTAA	CCTCTCTATGGGCAGTCGGTGATGGACTACHVGGGTWTCTAAT	46390
Total				1613103
SD				9975.92

## Sheet: Table S2
Transition from freshwater to seawater reshapes the skin-associated microbiota of Atlantic salmon
Jep Lokesh, Viswanath Kiron
Supplementary Table S2: Percentage of the total reads associated with each Phyla under different groups (Phyla comprising of ≥ 0.1% of the total number of reads are shown).
Total		FW		SW.1W		SW.2W		SW.4W
Taxonomy	%	Taxonomy	%	Taxonomy	%	Taxonomy	%	Taxonomy	%
Proteobacteria	0.788	Proteobacteria	0.452	Proteobacteria	0.892	Proteobacteria	0.874	Proteobacteria	0.935
Bacteroidetes	0.145	Bacteroidetes	0.392	Bacteroidetes	0.06	Bacteroidetes	0.083	Bacteroidetes	0.043
Actinobacteria	0.017	Actinobacteria	0.052	Firmicutes	0.013	Cyanobacteria	0.02	Cyanobacteria	0.008
Firmicutes	0.016	Firmicutes	0.042	Actinobacteria	0.009	Actinobacteria	0.005	Firmicutes	0.005
Cyanobacteria	0.014	Cyanobacteria	0.024	Cyanobacteria	0.004	Firmicutes	0.004	Planctomycetes	0.002
Unassigned;Other	0.004	Unassigned;Other	0.012	GN02	0.004	SAR406	0.003	Unassigned;Other	0.001
Verrucomicrobia	0.003	Verrucomicrobia	0.009	SAR406	0.004	Unassigned;Other	0.002	Euryarchaeota	0.001
Planctomycetes	0.002	OD1	0.005	Chloroflexi	0.003	Chloroflexi	0.002	Actinobacteria	0.001
SAR406	0.002	Acidobacteria	0.002	Unassigned;Other	0.002	Planctomycetes	0.002	Chloroflexi	0.001
Crenarchaeota	0.001	Planctomycetes	0.002	Euryarchaeota	0.002	Crenarchaeota	0.001	SAR406	0.001
Euryarchaeota	0.001	Chloroflexi	0.001	Fusobacteria	0.002	Euryarchaeota	0.001	Tenericutes	0.001
Chloroflexi	0.001	Fusobacteria	0.001	Crenarchaeota	0.001	Verrucomicrobia	0.001	Verrucomicrobia	0.001
Fusobacteria	0.001	Nitrospirae	0.001	Planctomycetes	0.001
GN02	0.001	SR1	0.001	Verrucomicrobia	0.001
OD1	0.001	TM7	0.001
		Tenericutes	0.001

## Sheet: Table S3
Transition from freshwater to seawater reshapes the skin-associated microbiota of Atlantic salmon
Jep Lokesh, Viswanath Kiron
Supplementary Table S3: Percentage of the total reads associated with each family under different study groups (Families comprising of ≥ 0.2% of the total reads are shown).
FW		SW.1W		SW.2W		SW.4W
Taxonomy	%	Taxonomy	%	Taxonomy	%	Taxonomy	%
k__Bacteria;p__Bacteroidetes;c__Flavobacteriia;o__Flavobacteriales;f__Flavobacteriaceae	0.203	k__Bacteria;p__Proteobacteria;c__Gammaproteobacteria;o__Vibrionales;f__Pseudoalteromonadaceae	0.143	k__Bacteria;p__Proteobacteria;c__Gammaproteobacteria;o__Vibrionales;f__Pseudoalteromonadaceae	0.291	k__Bacteria;p__Proteobacteria;c__Gammaproteobacteria;o__Oceanospirillales;f__Oceanospirillaceae	0.628
k__Bacteria;p__Bacteroidetes;c__Cytophagia;o__Cytophagales;f__Cytophagaceae	0.164	k__Bacteria;p__Proteobacteria;c__Epsilonproteobacteria;o__Campylobacterales;f__Campylobacteraceae	0.131	k__Bacteria;p__Proteobacteria;c__Gammaproteobacteria;o__Oceanospirillales;f__Oceanospirillaceae	0.154	k__Bacteria;p__Proteobacteria;c__Gammaproteobacteria;o__Alteromonadales;f__Colwelliaceae	0.087
k__Bacteria;p__Proteobacteria;c__Betaproteobacteria;o__Burkholderiales;f__Comamonadaceae	0.136	k__Bacteria;p__Proteobacteria;c__Gammaproteobacteria;Other;Other	0.113	k__Bacteria;p__Proteobacteria;c__Gammaproteobacteria;o__Pseudomonadales;f__Moraxellaceae	0.115	k__Bacteria;p__Proteobacteria;c__Epsilonproteobacteria;o__Campylobacterales;f__Campylobacteraceae	0.081
k__Bacteria;p__Proteobacteria;c__Alphaproteobacteria;o__Rhizobiales;f__Bradyrhizobiaceae	0.05	k__Bacteria;p__Proteobacteria;c__Gammaproteobacteria;o__Alteromonadales;f__Colwelliaceae	0.107	k__Bacteria;p__Proteobacteria;c__Gammaproteobacteria;o__Alteromonadales;f__Alteromonadaceae	0.084	k__Bacteria;p__Proteobacteria;c__Gammaproteobacteria;o__Vibrionales;f__Pseudoalteromonadaceae	0.053
k__Bacteria;p__Proteobacteria;c__Gammaproteobacteria;o__Pseudomonadales;f__Moraxellaceae	0.035	k__Bacteria;p__Proteobacteria;c__Gammaproteobacteria;o__Alteromonadales;Other	0.1	k__Bacteria;p__Proteobacteria;c__Gammaproteobacteria;o__Alteromonadales;f__Colwelliaceae	0.067	k__Bacteria;p__Bacteroidetes;c__Flavobacteriia;o__Flavobacteriales;f__Flavobacteriaceae	0.024
k__Bacteria;p__Proteobacteria;c__Betaproteobacteria;o__Burkholderiales;f__Oxalobacteraceae	0.029	k__Bacteria;p__Proteobacteria;c__Gammaproteobacteria;o__Oceanospirillales;f__Oceanospirillaceae	0.092	k__Bacteria;p__Bacteroidetes;c__Flavobacteriia;o__Flavobacteriales;f__Flavobacteriaceae	0.057	k__Bacteria;p__Proteobacteria;c__Alphaproteobacteria;o__Rhodobacterales;f__Rhodobacteraceae	0.02
k__Bacteria;p__Proteobacteria;c__Alphaproteobacteria;o__Sphingomonadales;f__Sphingomonadaceae	0.028	k__Bacteria;p__Proteobacteria;c__Gammaproteobacteria;o__Alteromonadales;f__Psychromonadaceae	0.048	k__Bacteria;p__Proteobacteria;c__Alphaproteobacteria;o__Rhodobacterales;f__Rhodobacteraceae	0.057	k__Bacteria;p__Proteobacteria;c__Gammaproteobacteria;o__Alteromonadales;f__Alteromonadaceae	0.012
k__Bacteria;p__Proteobacteria;c__Alphaproteobacteria;o__Caulobacterales;f__Caulobacteraceae	0.024	k__Bacteria;p__Bacteroidetes;c__Flavobacteriia;o__Flavobacteriales;f__Flavobacteriaceae	0.044	k__Bacteria;p__Cyanobacteria;c__ML635J-21;o__;f__	0.016	k__Bacteria;p__Bacteroidetes;c__[Saprospirae];o__[Saprospirales];f__Saprospiraceae	0.009
k__Bacteria;p__Proteobacteria;c__Gammaproteobacteria;o__Pseudomonadales;f__Pseudomonadaceae	0.024	k__Bacteria;p__Proteobacteria;c__Gammaproteobacteria;o__Pseudomonadales;f__Moraxellaceae	0.031	k__Bacteria;p__Bacteroidetes;c__[Saprospirae];o__[Saprospirales];f__Saprospiraceae	0.015	k__Bacteria;p__Proteobacteria;c__Gammaproteobacteria;Other;Other	0.008
k__Bacteria;p__Cyanobacteria;c__Chloroplast;o__Streptophyta;f__	0.022	k__Bacteria;p__Proteobacteria;c__Alphaproteobacteria;o__Rhodobacterales;f__Rhodobacteraceae	0.027	k__Bacteria;p__Proteobacteria;c__Epsilonproteobacteria;o__Campylobacterales;f__Campylobacteraceae	0.012	k__Bacteria;p__Cyanobacteria;c__Chloroplast;o__Stramenopiles;f__	0.007
k__Bacteria;p__Proteobacteria;c__Alphaproteobacteria;o__Rhizobiales;f__Brucellaceae	0.019	k__Bacteria;p__Proteobacteria;c__Gammaproteobacteria;o__Vibrionales;f__Vibrionaceae	0.021	k__Bacteria;p__Proteobacteria;c__Gammaproteobacteria;Other;Other	0.012	k__Bacteria;p__Proteobacteria;c__Gammaproteobacteria;o__Oceanospirillales;Other	0.006
k__Bacteria;p__Actinobacteria;c__Actinobacteria;o__Actinomycetales;f__Nocardiaceae	0.018	k__Bacteria;p__Firmicutes;c__Bacilli;o__Lactobacillales;f__Lactobacillaceae	0.007	k__Bacteria;p__Proteobacteria;c__Gammaproteobacteria;o__Vibrionales;f__Vibrionaceae	0.012	k__Bacteria;p__Bacteroidetes;c__Flavobacteriia;o__Flavobacteriales;f__	0.005
k__Bacteria;p__Proteobacteria;c__Alphaproteobacteria;o__Rhodobacterales;f__Rhodobacteraceae	0.015	k__Bacteria;p__Proteobacteria;c__Gammaproteobacteria;o__Oceanospirillales;Other	0.007	k__Bacteria;p__Bacteroidetes;c__Flavobacteriia;o__Flavobacteriales;f__Cryomorphaceae	0.006	k__Bacteria;p__Proteobacteria;c__Gammaproteobacteria;o__Alteromonadales;Other	0.004
k__Bacteria;p__Actinobacteria;c__Actinobacteria;o__Actinomycetales;f__Micrococcaceae	0.014	k__Bacteria;p__Proteobacteria;c__Gammaproteobacteria;o__Alteromonadales;f__Alteromonadaceae	0.006	k__Bacteria;p__Proteobacteria;c__Alphaproteobacteria;o__Rhizobiales;f__Bradyrhizobiaceae	0.006	k__Bacteria;p__Proteobacteria;c__Gammaproteobacteria;o__Alteromonadales;f__Psychromonadaceae	0.004
Unassigned;Other;Other;Other;Other	0.012	k__Bacteria;p__Proteobacteria;c__Alphaproteobacteria;o__Rhizobiales;f__Bradyrhizobiaceae	0.005	k__Bacteria;p__Proteobacteria;c__Gammaproteobacteria;o__Alteromonadales;f__Psychromonadaceae	0.006	k__Bacteria;p__Proteobacteria;c__Gammaproteobacteria;o__Alteromonadales;f__OM60	0.003
k__Bacteria;p__Firmicutes;c__Bacilli;o__Bacillales;f__Bacillaceae	0.011	k__Bacteria;p__Proteobacteria;c__Betaproteobacteria;o__Burkholderiales;f__Comamonadaceae	0.005	k__Bacteria;p__Proteobacteria;c__Betaproteobacteria;o__Burkholderiales;f__Comamonadaceae	0.005	k__Bacteria;p__Firmicutes;c__Clostridia;o__Clostridiales;f__[Acidaminobacteraceae]	0.002
k__Bacteria;p__Actinobacteria;c__Actinobacteria;o__Actinomycetales;f__ACK-M1	0.01	k__Bacteria;p__Proteobacteria;c__Deltaproteobacteria;o__;f__	0.005	k__Bacteria;p__Proteobacteria;c__Gammaproteobacteria;o__Oceanospirillales;Other	0.005	k__Bacteria;p__Proteobacteria;c__Alphaproteobacteria;o__Rhodobacterales;f__Hyphomonadaceae	0.002
k__Bacteria;p__Firmicutes;c__Bacilli;o__Lactobacillales;f__Streptococcaceae	0.01	k__Bacteria;p__Proteobacteria;c__Gammaproteobacteria;o__Oceanospirillales;f__Halomonadaceae	0.005	k__Bacteria;p__Proteobacteria;c__Gammaproteobacteria;o__Oceanospirillales;f__Halomonadaceae	0.004	k__Bacteria;p__Proteobacteria;c__Gammaproteobacteria;o__Oceanospirillales;f__Halomonadaceae	0.002
k__Bacteria;p__Bacteroidetes;c__[Saprospirae];o__[Saprospirales];f__Chitinophagaceae	0.008	k__Bacteria;p__GN02;c__BD1-5;o__;f__	0.004	k__Bacteria;p__Bacteroidetes;c__Flavobacteriia;o__Flavobacteriales;f__	0.003	k__Bacteria;p__Proteobacteria;c__Gammaproteobacteria;o__Thiotrichales;f__Piscirickettsiaceae	0.002
k__Bacteria;p__Proteobacteria;c__Alphaproteobacteria;o__Rhizobiales;f__Methylobacteriaceae	0.008	k__Bacteria;p__Proteobacteria;c__Gammaproteobacteria;o__Xanthomonadales;f__Xanthomonadaceae	0.004	k__Bacteria;p__Proteobacteria;c__Alphaproteobacteria;o__Rhodobacterales;f__Hyphomonadaceae	0.003	k__Bacteria;p__Proteobacteria;c__Gammaproteobacteria;o__Thiotrichales;f__Thiotrichaceae	0.002
k__Bacteria;p__Proteobacteria;c__Gammaproteobacteria;o__Xanthomonadales;f__Xanthomonadaceae	0.008	k__Bacteria;p__SAR406;c__AB16;o__Arctic96B-7;f__A714017	0.004	k__Bacteria;p__Proteobacteria;c__Gammaproteobacteria;o__Oceanospirillales;f__	0.003	k__Bacteria;p__Proteobacteria;c__Gammaproteobacteria;o__Vibrionales;f__Vibrionaceae	0.002
k__Bacteria;p__Firmicutes;c__Bacilli;o__Bacillales;f__Staphylococcaceae	0.007	k__Bacteria;p__Bacteroidetes;c__Flavobacteriia;o__Flavobacteriales;Other	0.003	k__Bacteria;p__SAR406;c__AB16;o__Arctic96B-7;f__A714017	0.003
k__Bacteria;p__Bacteroidetes;c__Flavobacteriia;o__Flavobacteriales;f__[Weeksellaceae]	0.006	k__Bacteria;p__Bacteroidetes;c__Flavobacteriia;o__Flavobacteriales;f__	0.003	Unassigned;Other;Other;Other;Other	0.002
k__Bacteria;p__Proteobacteria;c__Alphaproteobacteria;o__Sphingomonadales;f__	0.006	k__Bacteria;p__Bacteroidetes;c__Flavobacteriia;o__Flavobacteriales;f__Cryomorphaceae	0.003	k__Bacteria;p__Actinobacteria;c__Actinobacteria;o__Actinomycetales;f__Micrococcaceae	0.002
k__Bacteria;p__Proteobacteria;c__Gammaproteobacteria;o__Alteromonadales;f__Shewanellaceae	0.006	k__Bacteria;p__Bacteroidetes;c__[Saprospirae];o__[Saprospirales];f__Saprospiraceae	0.003	k__Bacteria;p__Chloroflexi;c__SAR202;o__;f__	0.002
k__Bacteria;p__Actinobacteria;c__Actinobacteria;o__Actinomycetales;f__Corynebacteriaceae	0.005	k__Bacteria;p__Chloroflexi;c__SAR202;o__;f__	0.003	k__Bacteria;p__Proteobacteria;c__Alphaproteobacteria;o__BD7-3;f__	0.002
k__Bacteria;p__Bacteroidetes;c__Sphingobacteriia;o__Sphingobacteriales;f__	0.005	k__Bacteria;p__Proteobacteria;c__Alphaproteobacteria;o__Rhodobacterales;f__Hyphomonadaceae	0.003	k__Bacteria;p__Proteobacteria;c__Alphaproteobacteria;o__Caulobacterales;f__Caulobacteraceae	0.002
k__Bacteria;p__Proteobacteria;c__Alphaproteobacteria;o__Rickettsiales;f__	0.005	Unassigned;Other;Other;Other;Other	0.002	k__Bacteria;p__Proteobacteria;c__Alphaproteobacteria;o__Rhizobiales;f__Brucellaceae	0.002
k__Bacteria;p__Firmicutes;c__Bacilli;o__Lactobacillales;f__Leuconostocaceae	0.004	k__Bacteria;p__Actinobacteria;c__Acidimicrobiia;o__Acidimicrobiales;f__OCS155	0.002	k__Bacteria;p__Proteobacteria;c__Betaproteobacteria;o__Burkholderiales;f__Oxalobacteraceae	0.002
k__Bacteria;p__Proteobacteria;c__Alphaproteobacteria;o__Rhodospirillales;f__Acetobacteraceae	0.004	k__Bacteria;p__Actinobacteria;c__Actinobacteria;o__Actinomycetales;f__Micrococcaceae	0.002	k__Bacteria;p__Proteobacteria;c__Deltaproteobacteria;o__Bdellovibrionales;f__Bacteriovoracaceae	0.002
k__Bacteria;p__Proteobacteria;c__Deltaproteobacteria;o__Myxococcales;f__	0.004	k__Bacteria;p__Actinobacteria;c__Actinobacteria;o__Actinomycetales;f__Nocardiaceae	0.002	k__Bacteria;p__Proteobacteria;c__Deltaproteobacteria;o__PB19;f__	0.002
k__Bacteria;p__Proteobacteria;c__Gammaproteobacteria;o__Alteromonadales;f__[Chromatiaceae]	0.004	k__Bacteria;p__Cyanobacteria;c__Chloroplast;o__Streptophyta;f__	0.002	k__Bacteria;p__Proteobacteria;c__Gammaproteobacteria;o__;f__	0.002
k__Bacteria;p__Verrucomicrobia;c__Opitutae;o__Opitutales;f__Opitutaceae	0.004	k__Bacteria;p__Firmicutes;c__Bacilli;o__Bacillales;f__Bacillaceae	0.002
k__Bacteria;p__Bacteroidetes;c__Flavobacteriia;o__Flavobacteriales;f__Cryomorphaceae	0.003	k__Bacteria;p__Fusobacteria;c__Fusobacteriia;o__Fusobacteriales;f__Fusobacteriaceae	0.002
k__Bacteria;p__OD1;c__ZB2;o__;f__	0.003	k__Bacteria;p__Proteobacteria;c__Alphaproteobacteria;o__;f__	0.002
k__Bacteria;p__Proteobacteria;c__Alphaproteobacteria;o__Rhizobiales;f__Hyphomicrobiaceae	0.003	k__Bacteria;p__Proteobacteria;c__Alphaproteobacteria;o__BD7-3;f__	0.002
k__Bacteria;p__Proteobacteria;c__Gammaproteobacteria;o__Alteromonadales;Other	0.003	k__Bacteria;p__Proteobacteria;c__Alphaproteobacteria;o__Caulobacterales;f__Caulobacteraceae	0.002
k__Bacteria;p__Proteobacteria;c__Gammaproteobacteria;o__Legionellales;f__	0.003	k__Bacteria;p__Proteobacteria;c__Alphaproteobacteria;o__Rhizobiales;f__Brucellaceae	0.002
k__Bacteria;p__Proteobacteria;c__Gammaproteobacteria;o__Legionellales;f__Legionellaceae	0.003	k__Bacteria;p__Proteobacteria;c__Alphaproteobacteria;o__Rhodospirillales;f__Rhodospirillaceae	0.002
k__Bacteria;p__Proteobacteria;c__Gammaproteobacteria;o__Vibrionales;f__Pseudoalteromonadaceae	0.003	k__Bacteria;p__Proteobacteria;c__Betaproteobacteria;o__Burkholderiales;f__Oxalobacteraceae	0.002
k__Bacteria;p__Actinobacteria;c__Actinobacteria;o__Actinomycetales;f__Microbacteriaceae	0.002	k__Bacteria;p__Proteobacteria;c__Gammaproteobacteria;o__Oceanospirillales;f__	0.002
k__Bacteria;p__Bacteroidetes;c__Sphingobacteriia;o__Sphingobacteriales;f__Sphingobacteriaceae	0.002	k__Bacteria;p__Proteobacteria;c__Gammaproteobacteria;o__Thiotrichales;f__Piscirickettsiaceae	0.002
k__Bacteria;p__Cyanobacteria;c__Chloroplast;o__Stramenopiles;f__	0.002
k__Bacteria;p__Firmicutes;c__Bacilli;o__Lactobacillales;f__Lactobacillaceae	0.002
k__Bacteria;p__Firmicutes;c__Clostridia;o__Clostridiales;f__Clostridiaceae	0.002
k__Bacteria;p__Proteobacteria;c__Alphaproteobacteria;o__Rhodobacterales;f__Hyphomonadaceae	0.002
k__Bacteria;p__Proteobacteria;c__Epsilonproteobacteria;o__Campylobacterales;f__Campylobacteraceae	0.002
k__Bacteria;p__Proteobacteria;c__Gammaproteobacteria;Other;Other	0.002
k__Bacteria;p__Proteobacteria;c__Gammaproteobacteria;o__Alteromonadales;f__Colwelliaceae	0.002
k__Bacteria;p__Proteobacteria;c__Gammaproteobacteria;o__Enterobacteriales;f__Enterobacteriaceae	0.002
k__Bacteria;p__Proteobacteria;c__Gammaproteobacteria;o__Xanthomonadales;f__Sinobacteraceae	0.002
k__Bacteria;p__Verrucomicrobia;c__[Spartobacteria];o__[Chthoniobacterales];f__[Chthoniobacteraceae]	0.002

## Sheet: Table S4
Transition from freshwater to seawater reshapes the skin-associated microbiota of Atlantic salmon
Jep Lokesh, Viswanath Kiron
Supplementary Table S4:Family and genus level biomarkers as identified by LEfSe
Phylum	Class	Order	Family	Study groups
				FW			SW.1W		SW.2W		SW.4W
				Family-level OTU	Genus-level OTU	Species-level OTU	Family-level OTU	Genus-level OTU	Family-level OTU	Genus-level OTU	Family-level OTU	Genus-level OTU
Proteobacteria	Alphaproteobacteria	Caulobacterales	Caulobacteraceae	Caulobacteriaceae_OTU21
		Rhizobiales	Bradyrhizobiaceae	Bradyrhizobiaceae_OTU255
			Bradyrhizobiaceae	Bradyrhizobiaceae_OTU14
			Brucellaceae		Ochrobactrum_OTU19
			Methylobacteriaceae
		Rhodobacterales	Rhodobacteraceae						Rhodobacteraceae_OTU32
										Octadecabacter_OTU26
					Rhodobacter_OTU41
		Sphingomonadales	Erythrobacteraceae						Erythrobacteraceae_OTU464
									Erythrobacteraceae_OTU841
			Sphingomonadaceae		Novosphingobium_OTU43
					Sphingomonas_OTU60
	Betaproteobacteria	Burkholderiales	Comamonadaceae	Comamonadaceae_OTU609
				Comamonadaceae_OTU760
				Comamonadaceae_OTU23
				Comamonadaceae_OTU17
				Comamonadaceae_OTU188
			Oxalobacteraceae		Polynucleobacter_OTU69
				Oxalobacteraceae_OTU36
	Gammaproteobacteria	Alteromonadales	Alteromonadaceae					Agarivorans_OTU772	Alteromonadaceae_OTU11
			Colwelliaceae				Colwelliaceae_OTU15		Colwelliaceae_OTU1162
								Thalassomonas_OTU24
			Psychromonadaceae					Psychromonas_OTU9
		Pseudomonadales	Moraxellaceae	Moraxellaceae_OTU51
					Acinetobacter	A. rhizospaerae_OTU230
					Acinetobacter_OTU54					Perlucidibaca_OTU10
			Pseudomonadaceae		Pseudomonas_OTU30
		Vibrionales	Vibrionaceae				Vibrionaceae_OTU33
			Pseudoalteromonadaceae					Pseudoalteromonas_OTU2		Pseudoalteromonas_OTU49
										Pseudoalteromonas_OTU192
										Pseudoalteromonas_OTU20
		Oceanospirillales	Oceanospirillaceae				Oceanospirillaceae_OTU801	Marinomonas_OTU16	Oceanospirillaceae_OTU27			Oleispira_OTU1
		Thiotrichales	Piscirickettsiaceae								Piscirickettsiaceae_OTU1025
											Piscirickettsiaceae_OTU692
		Xanthomonadales	Xanthomonadaceae		Stenotrophomonas_OTU40
	Epsilonproteobacteria	Campylobacterales	Campylobacteraceae					Acrobacter_OTU42
								Acrobacter_OTU12
								Acrobacter_OTU13
								Acrobacter_OTU308
Bacteroidetes	Cytophagia	Cytophagales	Cytophagaceae		Flectobacillus_OTU5
	Flavobacteria	Flavobacteriales	Flavobacteriaceae		Flavobacterium_OTU18		NS9_OTU1191	Polaribacter_OTU35	Flavobacteriaceae_OTU336	Tenacibaculum_OTU37
					Flavobacterium_OTU110			Polaribacter_OTU46	Flavobacteriaceae_OTU55
					Flavobacterium_OTU269
	Sphingobacteriia	Sphingobacteriales	Chitinophagaceae
			Saprospiraceae						Saprospiraceae_OTU898
Actinobacteria	Actinobacteria	Actinomycetales	Micrococcaceae	Micrococcaceae_OTU31
			Microbacteriaceae	Microbacteriaceae_OTU877
			Nocardiaceae		Rhodococcus_OTU34
Firmicutes	Bacilli	Bacillales	Bacillaceae	Bacillaceae
			Staphylococcaceae		Staphylococcus_OTU50
Verrucomicrobia	Opitutae	Pelagicoccales	Pelagicoccaceae								Pelagicoccaceae

## Sheet: Table S5
Transition from freshwater to seawater reshapes the skin-associated microbiota of Atlantic salmon
Jep Lokesh, Viswanath Kiron
Supplementary Table S5: Core (present in at least 90 % of the samples) OTUs that are shared between groups.Abundance values are the mean ± sd of the replicates in each group.
Taxa_OTUid	FW	SW.1W	SW.2W	SW.4W
Bacteria|Proteobacteria|Gammaproteobacteria|Oceanospirillales|Oceanospirillaceae|Oleispira_OTU_1	19.6 ± 14.3	1120.6 ± 820.7	2707.3 ± 1716.1	12279.8 ± 4140.4
Bacteria|Proteobacteria|Gammaproteobacteria|Alteromonadales|Alteromonadaceae_OTU_11	2.7 ± 3.8	38.5 ± 35.6	1524.7 ± 690.7	135.7 ± 87.0
Bacteria|Proteobacteria|Gammaproteobacteria|Alteromonadales|Colwelliaceae_OTU_1162	2.1 ± 2.0	178 ± 181.3	257 ± 599.7	33.2 ± 31.9
Bacteria|Proteobacteria|Epsilonproteobacteria|Campylobacterales|Campylobacteraceae|Arcobacter_OTU_12	20.4 ± 28.8	1125.6 ± 435.2	140.5 ± 92.7	142.2 ± 122.9
Bacteria|Proteobacteria|Gammaproteobacteria|Alteromonadales|Colwelliaceae_OTU_15	11.1 ± 12.8	683.3 ± 674.9	244.3 ± 275.8	119.4 ± 92.9
Bacteria|Proteobacteria|Betaproteobacteria|Burkholderiales|Comamonadaceae_OTU_17	774.8 ± 369.3	92.4 ± 66.8	90 ± 55.8	8.1 ± 6.0
Bacteria|Proteobacteria|Gammaproteobacteria|Vibrionales|Pseudoalteromonadaceae|Pseudoalteromonas_OTU_192	3.9 ± 3.7	19.4 ± 16.5	770.2 ± 417.4	52.5 ± 31.7
Bacteria|Proteobacteria|Gammaproteobacteria|Vibrionales|Pseudoalteromonadaceae|Pseudoalteromonas_OTU_2	33.4 ± 35.5	2751.1 ± 2042.6	415.4 ± 490.6	598.5 ± 834.9
Bacteria|Proteobacteria|Gammaproteobacteria|Vibrionales|Pseudoalteromonadaceae|Pseudoalteromonas_OTU_20	19.7 ± 20.5	117.2 ± 76.7	4526.6 ± 2486.5	324.5 ± 163.4
Bacteria|Proteobacteria|Gammaproteobacteria|Oceanospirillales|Oceanospirillaceae_OTU_27	3 ± 3.2	133.4 ± 69.7	254 ± 649.9	61.6 ± 77.8
Bacteria|Cyanobacteria|Chloroplast|Streptophyta_OTU_29	414.2 ± 242.6	28 ± 26.6	16.5 ± 16.4	13.5 ± 9.4
Bacteria|Proteobacteria|Gammaproteobacteria|Alteromonadales|Colwelliaceae_OTU_3	11.9 ± 14.5	998.2 ± 683.9	526.3 ± 1	1606.1 ± 4034.0
Bacteria|Actinobacteria|Actinobacteria|Actinomycetales|Micrococcaceae_OTU_31	256.2 ± 208.4	27.7 ± 32.4	22.3 ± 10.5	3.3 ± 3.5
Bacteria|Proteobacteria|Gammaproteobacteria|Vibrionales|Vibrionaceae_OTU_33	5 ± 6.7	251.7 ± 95.7	232.7 ± 638.5	16.7 ± 31.0
Bacteria|Proteobacteria|Gammaproteobacteria|Xanthomonadales|Xanthomonadaceae|Stenotrophomonas_OTU_40	129.1 ± 54.0	21.4 ± 17.5	17.3 ± 16.9	8.3 ± 8.3
Bacteria|Proteobacteria|Gammaproteobacteria|Alteromonadales_OTU_6	55.7 ± 67.3	1975.8 ± 639.4	27.4 ± 20.1	55 ± 93.7
Bacteria|Proteobacteria|Gammaproteobacteria|Oceanospirillales_OTU_64	0.9 ± 0.9	41.9 ± 24.2	48.1 ± 34.7	11.4 ± 10.2
Bacteria|Proteobacteria|Gammaproteobacteria_OTU_7	33.3 ± 40.4	2236.2 ± 791.2	240.7 ± 494.4	129.7 ± 122.9
Bacteria|Proteobacteria|Gammaproteobacteria|Alteromonadales|Psychromonadaceae|Psychromonas_OTU_9	17.7 ± 23.4	959.5 ± 329.5	119.7 ± 232.9	83 ± 110.3

## Sheet: Table S6
Transition from freshwater to seawater reshapes the skin-associated microbiota of Atlantic salmon
Jep Lokesh, Viswanath Kiron
Supplementary Table S6: The Nearest Sequenced Taxon Index (NSTI) scores as reported by the PICRUst
Sample	Weighted NSTI	Mean±SD NSTI per group
FW.1	0.112998
FW.2	0.0773355
FW.3	0.0975569
FW.4	0.111187
FW.5	0.0923482
FW.6	0.100801	0.107±0.016
FW.7	0.126598
FW.8	0.102809
FW.9	0.132233
FW.10	0.123608
SW.1W.1	0.146297
SW.1W.2	0.142021
SW.1W.3	0.147111
SW.1W.4	0.0919992
SW.1W.5	0.12652	0.134±0.021
SW.1W.6	0.146743
SW.1W.7	0.118186
SW.1W.8	0.144086
SW.1W.9	0.115325
SW.1W.10	0.168688
SW.2W.1	0.0807796
SW.2W.2	0.132786
SW.2W.3	0.185457
SW.2W.4	0.115822
SW.2W.5	0.128331	0.154±0.055
SW.2W.6	0.220589
SW.2W.7	0.123984
SW.2W.8	0.14855
SW.2W.9	0.255221
SW.4W.1	0.127546
SW.4W.2	0.216558
SW.4W.3	0.302862
SW.4W.4	0.225387
SW.4W.5	0.179918	0.174±0.065
SW.4W.6	0.15578
SW.4W.7	0.15681
SW.4W.8	0.0827847
SW.4W.9	0.12396
